# Supplementary material for: Long-Term Cardiac Sequelae in Patients Referred into a Diagnostic Post-COVID-19 Pathway: The Different Impacts on the Right and Left Ventricles
Source: Diagnostics (Basel). 2021 Nov 6;11(11):2059. doi: 10.3390/diagnostics11112059 (PMC8623572; doi:10.3390/diagnostics11112059)
Supplement: Supplementary file 1 [file diagnostics-11-02059-s001.zip]

Archive with 1 entries (1 files):
- diagnostics-1392080-supplementary.pdf
